# Supplementary material for: Exploring cued and non-cued motor imagery interventions in people with multiple sclerosis: a randomised feasibility trial and reliability study
Source: Arch Physiother. 2018 Mar 2;8:6. doi: 10.1186/s40945-018-0045-0 (PMC5833073; doi:10.1186/s40945-018-0045-0)
Supplement: Supplementary file 3 — Baseline characteristics for 15 participants. (XLSX 548 kb) [file 40945_2018_45_MOESM3_ESM.xlsx]

## Sheet: Tabelle1
										BL	BL	BL	BL	BL	BL	BL	BL	BL	BL	BL	BL	BL	BL	BL	BL	BL	BL	BL	BL	BL	BL	BL	BL	BL	BL	BL	BL	BL	BL	BL	BL	BL	BL	BL	BL	BL	BL	BL	BL
																						IOI 857	IOI 857	IOI 857	IOI 857	IOI 857	IOI 857	IOI 857	IOI 857	IOI 857	IOI 857	IOI 857	IOI 857	IOI 857	IOI 857	IOI 857	IOI 857	IOI 857	IOI 857	IOI 857	IOI 857	IOI 857	IOI 857	IOI 857	IOI 857	IOI 857	IOI 857	IOI 857	IOI 857
ID	Group	Gender	Enrolment	Age	Age Group	Stratum	EDSS	EDSS Group	Walking Aid	T25FW Trial 1	T25FW Trial 2	T25FW Mean	6MWT	MSIS-29 physical subscore	MSIS-29 psychological subscore	KVIQ-G-10 Visual subscore	KVIQ-G-10 Kinaesthetic subscore	KVIQ-G-10 Total score	TDMI Pearson right	TDMI Pearson left	TDMI Pearson all	Mean Step time right	SD Step time right	CV Step time right	Mean Step time left	SD Step time left	CV Step time left	Number of steps	Step time Mean	Mean Step length right	SD Step length right	CV Step length right	Mean Step length left	SD Step length left	CV Step length left	Ratio Step length right/left	Gait speed right (m/s)	Gait speed left (m/s)	Gait speed Mean (m/s)	Mean Swing time right	SD Swing time right	CV Swing time right	Mean Swing time left	SD Swing time left	CV Swing time left	Percentage Swing time right	Percentage Swing time left	Percentage Swing time Mean	Percentage Stance time right
1
2
3
4
5
6
7
8
9
10
11
12
13
14
15
16
17
18
19
20
21
22
23
24
25
26
27
28
29
30
31
32
33
34
35
36
37
38
39
40
41
42
43
44
45
46
47
48
49
50
51
52
53
54
55
56
57
58
59
60
61
62
63
64
65
66
67
68
69
[truncated: 164 more columns]

## Sheet: SPSS
ID	Group	Gender	Age	EDSS	Walking aid use	T25FW	6MWT	MFIS physical subscale	MFIS cognitive subscale	MFIS psychosocial subscale	MFIS total score	MSIS-29 physical subscore	MSIS-29 psychological subscore	KVIQ-G-10 visual subscore	Median KVIQ-G-10 visual score	KVIQ-G-10 kinaesthetic subscore	Median KVIQ-G-10 kinaesthetic score	KVIQ-G-10 Total score	Median KVIQ-G-10 total score	TDMI 25 seconds right side	TDMI 15 seconds left side	TDMI 45 seconds right side	TDMI 15 seconds left side measure 2	TDMI 25 seconds left side	Median step length	Median step time
1	1	female	51.5444	3	none	5.595	334.4	27	22	3	52	45	27.7778	21	4.2	19	3.8	40	4	14	10	27	11	14	0.64	0.58
2	2	female	57.5583	4.5	none	7.34	257.2	33	0	7	40	47.5	22.2222	25	5	25	5	50	5	14	9	20	8	15	0.62	0.57
3	1	female	48.2083	4.5	none	5.17	367.5	23	23	5	51	47.5	25	25	5	15	3	40	4	15	9	23	10	17	0.67	0.52
4	1	female	60.7611	4.5	none	7.5	348	6	6	0	12	22.5	11.1111	17	3.4	13	2.6	30	3	10	9	16	8	15	0.45	0.52
5	2	female	43.4778	2.5	none	6.965	337.2	10	16	2	28	15	11.1111	24	4.8	24	4.8	48	4.8	10	7	26	8	16	0.5	0.54
6	1	female	40.5806	2	none	4.02	557	4	17	2	23	12.5	30.5556	22	4.4	18	3.6	40	4	24	13	40	13	22	0.75	0.56
7	3	female	26.9917	4	none	4.44	460.5	6	11	0	17	8.75	5.55556	23	4.6	23	4.6	46	4.6	18	15	38	13	21	0.68	0.48
8	2	female	34.1528	4.5	none	4.99	442.5	12	0	0	12	20	5.55556	20	4	18	3.6	38	3.8	17	13	36	11	20	0.67	0.5
9	3	female	74.1222	2.5	none	5.44	442.9	20	11	3	34	16.25	11.1111	20	4	24	4.8	44	4.4	16	14	33	12	20	0.59	0.54
10	3	male	33.8889	1.5	none	4.61	590.4	12	13	5	30	40	36.1111	15	3	13	2.6	28	2.8	28	13	39	13	21	0.75	0.59
11	3	female	36.8278	4.5	bilateral	6.56	333.5	22	15	5	42	31.25	13.8889	25	5	23	4.6	48	4.8	11	7	22	9	14	0.55	0.56
12	2	female	54.2333	2.5	none	5.265	392	11	3	0	14	20	2.77778	19	3.8	24	4.8	43	4.3	14	9	18	8	16	0.5	0.62
13	3	female	48.8111	1.5	none	4.895	476.8	16	11	3	30	12.5	11.1111	21	4.2	23	4.6	44	4.4	12	6	18	6	10	0.64	0.56
14	1	male	69.1278	4.5	none	6.24	435.2	21	17	2	40	51.25	36.1111	18	3.6	14	2.8	32	3.2	20	10	32	9	16	0.6	0.55
15	2	female	72.0111	2.5	none	7.03	380.6	18	17	3	38	31.25	25	16	3.2	13	2.6	29	2.9	15	8	23	8	14	0.52	0.56
